# Supplementary material for: Carbonyl Cyanide 3-Chloro Phenyl Hydrazone (CCCP) Restores the Colistin Sensitivity in Brucella intermedia
Source: Int J Mol Sci. 2023 Jan 20;24(3):2106. doi: 10.3390/ijms24032106 (PMC9917161; doi:10.3390/ijms24032106)
Supplement: Supplementary file 1 [file ijms-24-02106-s001.zip]

Archive with 1 entries (1 files):
- ijms-2132892-supplementary.pdf
